# Supplementary material for: Inactivation of GH3.5 by COP1-mediated K63-linked ubiquitination promotes seedling hypocotyl elongation
Source: Nat Commun. 2025 Apr 14;16:3541. doi: 10.1038/s41467-025-58767-6 (PMC11997217; doi:10.1038/s41467-025-58767-6)
Supplement: Supplementary file 4 — Source Data [file 41467_2025_58767_MOESM4_ESM.xlsx]

## Sheet: Fig. 1
Fig. 1b		Col-0	gh3.6	gh3.5-1	gh3.5-1 gh3.6	gh3(5/6/9/17)	cop1-4	cop1-4 gh3.6	cop1-4 gh3.5-1	cop1-4 gh3.5-1 gh3.6	cop1-4 gh3(5/6/9/17)		Fig. 1d		DMSO			1 μM nalacin			3 μM nalacin
		10.519	9.463	9.999	10.965	7.333	5	3.945	5.026	4.26	6.479				Col	cop1-4		Col	cop1-4		Col	cop1-4
		9.97	9.871	10.575	8.972	9.691	4.549	4.342	5.205	5.166	5.658				8.7	3.895		8.608	4.304		8.096	5.754
		10.55	10.864	10.44	9.423	8.681	4.865	4.268	4.007	4.231	5.693				9.459	3.669		7.512	5.143		7.435	5.562
		10.718	9.981	11.385	9.999	8.345	4.952	4.197	3.977	4.424	6.355				9.313	3.93		7.829	4.668		6.997	5.115
		10.292	9.703	10.296	10.415	10.684	4.574	5.1	4.414	5.62	5.146				9.688	3.161		7.82	5.33		7.646	4.554
		10.774	9.612	10.379	11.74	7.547	4	3.739	5.229	4.758	4.677				8.692	3.762		8.053	4.654		7.07	5.621
		10.232	9.258	10.678	10.202	8.74	4.69	4.813	4.202	4.053	6.889				9.291	3.633		7.905	4.75		8.054	5.231
		9.916	10.468	10.193	10.276	9.04	4.092	4.199	3.703	4.729	5.212				9.789	3.679		7.299	5.467		7.797	4.875
		10.494	9.501	9.136	8.454	9.542	4.333	3.83	4.634	4.574	5.999				10.195	3.589		7.951	4.882		7.639	3.976
		9.589	9.58	9.31	10.048	8.121	3.939	3.586	6.482	4.668	6.661				9.443	4.553		8.108	4.992		7.767	4.898
		10.218	10.613	10.435	9.386	10.269	3.968	4.202	4.919	5.071	6.219				8.674	4.191		7.746	6.209		7.433	4.701
		11.005	9.021	10.266	8.886	8.664	4.697	4.197	4.588	3.966	5.052				8.855	4.574		8.047	5.11		7.771	5.017
		10.233	10.153	9.227	8.668	8.546	3.663	4.255	4.356	4.832	5.339				9.133	3.649		7.494	5.491		7.811	4.144
		9.995	9.863	9.242	8.63	9.777	4.045	4.584	4.65	5.204	5.977				9.819	3.396		8.196	5.02		7.41	4.25
		9.589	10.413	9.542	9.832	8.765	4.506	4.345	3.986	4.938	6				8.811	4.191		7.35	5.971		7.2	5.248
		10.992	10.69	11.628	9.986	9.333	4.052	4.652	4.307	4.505	5.288				10.234	3.781		7.588	4.799		7.395	5.767
		9.527	9.234	11.081	8.75	9.992	4.924	3.76	4.93	5.613	4.423				8.868	3.804		8.112	4.008		8.754	4.594
		9.437	10.361	8.928	9.043	8.488	4.162	4.139	5.181	4.322	4.772				9.369	3.949		7.603	4.87		7.221	5.74
		10.767	9.734	8.681	8.836	9.278	4.776	4.861	6.071	4.346	5.378				8.764	3.949		8.865	5.549		6.981	4.007
		9.393	10.617	10.111	8.738	9.605	4.426	4.967	4.375	4.644	4.719				8.839	3.3		8.862	5.511		6.946	4.818
		9.835	10.12	8.468	9.339	11.189	4.589	4.403	5.028	4.819	5.76				8.954	4.101		8.29	6.566		7.73	4.79
		10.372	9.928	9.015	10.621	8.832	3.609	5.048	4.535	4.287	5.295				9.769	4.17		7.668	5.16		7.335	4.564
		10.831	10.703	9.342	8.689	9.774	4.343	4.646	4.67	4.012	5.488				8.772	3.92		8.198	5.197		6.948	4.961
		10.064	9.156	9.708	9.024	8.683	4.263	4.754	4.224	4.523	4.803				8.791	3.57		8.112	4.432		6.787	5.522
		9.729	8.606	9.52	10.139	9.411	4.304	4.074	4.154	4.709	5.804				9.166	4.062		7.275	4.921		7.938	3.892
		10.562	9.757	8.411	8.833	8.207	4.729	4.55	4.728	5.024	5.588				8.811	3.935		8.098	4.428		6.892	5.452
		9.777	9.743	10.013	9.847	9.336	4.4	3.863	5.579	5.408	6.628				9.364	3.924		9.121	5.406		7.176	4.993
		10.03	10.134	9.204	9.591	7.577	4.491	4.471	4.519	5.212	4.763				9.84	3.8		8.188	4.937		7.261	4.988
		9.703	9.537	10.15	10.822	7.958	4.296	4.651	5.404	4.665	6.621				9.63	3.47		7.971	4.903		7.795	5.948
		10.113	9.608	9.607	8.679	9.333	4.038	4.419	4.23	4.635	6.26				9.054	3.914		9.342	4.89		7.798	5.449
	Average (mm)	10.1742	9.8764	9.83233	9.5611	9.0247	4.37583	4.362	4.71043	4.70727	5.63153				8.459	3.635		7.501	4.309		7.108	6.222
	Std deviation	0.465458	0.544651	0.80236	0.825855	0.892413	0.363892	0.393952	0.617596	0.435972	0.672578			Average (mm)	9.2182	3.83853		8.02373	5.06257		7.47303	5.02177
														Std deviation	0.482895	0.321321		0.522223	0.560893		0.444867	0.612968
	Tukey's multiple comparisons test	Mean Diff.	95.00% CI of diff.	Significant?	Summary	Adjusted P Value
	Col-0 vs. gh3.6	0.2978	-0.2319 to 0.8275	No	ns	0.739553								Tukey's multiple comparisons test	Mean Diff.	95.00% CI of diff.	Significant?	Summary	Adjusted P Value
	Col-0 vs. gh3.5-1	0.3419	-0.1879 to 0.8716	No	ns	0.558932
	Col-0 vs. gh3.5-1 gh3.6	0.6131	0.08336 to 1.143	Yes	**	0.00990529								Col:DMSO vs. Col:1 μM	1.194	0.8311 to 1.558	Yes	****	<0.000000000000001
	Col-0 vs. gh3(5/6/9/17)	1.15	0.6198 to 1.679	Yes	****	1.31087e-09								Col:DMSO vs. Col:3 μM	1.759	1.395 to 2.122	Yes	****	<0.000000000000001
	Col-0 vs. cop1-4	5.798	5.269 to 6.328	Yes	****	6.95e-13								Col:DMSO vs. cop1-4:DMSO	5.38	5.016 to 5.743	Yes	****	<0.000000000000001
	Col-0 vs. cop1-4 gh3.6	5.812	5.282 to 6.342	Yes	****	6.95e-13								Col:DMSO vs. cop1-4:1 μM	4.169	3.806 to 4.532	Yes	****	<0.000000000000001
	Col-0 vs. cop1-4 gh3.5-1	5.189	4.660 to 5.719	Yes	****	6.95e-13								Col:DMSO vs. cop1-4:3 μM	4.196	3.833 to 4.560	Yes	****	<0.000000000000001
	Col-0 vs. cop1-4 gh3.5-1 gh3.6	5.228	4.698 to 5.758	Yes	****	6.95e-13								Col:1 μM vs. Col:3 μM	0.564	0.2006 to 0.9274	Yes	***	0.000199597
	Col-0 vs. cop1-4 gh3(5/6/9/17)	4.398	3.868 to 4.927	Yes	****	6.95e-13								Col:1 μM vs. cop1-4:DMSO	4.185	3.822 to 4.549	Yes	****	<0.000000000000001
	gh3.6 vs. gh3.5-1	0.04407	-0.4857 to 0.5738	No	ns	1								Col:1 μM vs. cop1-4:1 μM	2.975	2.611 to 3.338	Yes	****	<0.000000000000001
	gh3.6 vs. gh3.5-1 gh3.6	0.3153	-0.2144 to 0.8450	No	ns	0.67058								Col:1 μM vs. cop1-4:3 μM	3.002	2.639 to 3.365	Yes	****	<0.000000000000001
	gh3.6 vs. gh3(5/6/9/17)	0.8517	0.3220 to 1.381	Yes	****	2.36591e-05								Col:3 μM vs. cop1-4:DMSO	3.621	3.258 to 3.985	Yes	****	<0.000000000000001
	gh3.6 vs. cop1-4	5.501	4.971 to 6.030	Yes	****	6.95e-13								Col:3 μM vs. cop1-4:1 μM	2.41	2.047 to 2.774	Yes	****	<0.000000000000001
	gh3.6 vs. cop1-4 gh3.6	5.514	4.985 to 6.044	Yes	****	6.95e-13								Col:3 μM vs. cop1-4:3 μM	2.438	2.075 to 2.801	Yes	****	<0.000000000000001
	gh3.6 vs. cop1-4 gh3.5-1	4.892	4.362 to 5.421	Yes	****	6.95e-13								cop1-4:DMSO vs. cop1-4:1 μM	-1.211	-1.574 to -0.8473	Yes	****	<0.000000000000001
	gh3.6 vs. cop1-4 gh3.5-1 gh3.6	4.93	4.400 to 5.460	Yes	****	6.95e-13								cop1-4:DMSO vs. cop1-4:3 μM	-1.183	-1.547 to -0.8198	Yes	****	<0.000000000000001
	gh3.6 vs. cop1-4 gh3(5/6/9/17)	4.1	3.570 to 4.630	Yes	****	6.95e-13								cop1-4:1 μM vs. cop1-4:3 μM	0.02747	-0.3359 to 0.3909	No	ns	0.999932
	gh3.5-1 vs. gh3.5-1 gh3.6	0.2712	-0.2585 to 0.8010	No	ns	0.831143
	gh3.5-1 vs. gh3(5/6/9/17)	0.8076	0.2779 to 1.337	Yes	****	8.27406e-05
	gh3.5-1 vs. cop1-4	5.457	4.927 to 5.986	Yes	****	6.95e-13
	gh3.5-1 vs. cop1-4 gh3.6	5.47	4.941 to 6.000	Yes	****	6.95e-13
	gh3.5-1 vs. cop1-4 gh3.5-1	4.847	4.318 to 5.377	Yes	****	6.95e-13
	gh3.5-1 vs. cop1-4 gh3.5-1 gh3.6	4.886	4.356 to 5.416	Yes	****	6.95e-13
	gh3.5-1 vs. cop1-4 gh3(5/6/9/17)	4.056	3.526 to 4.585	Yes	****	6.95e-13
	gh3.5-1 gh3.6 vs. gh3(5/6/9/17)	0.5364	0.006660 to 1.066	Yes	*	0.0444189
	gh3.5-1 gh3.6 vs. cop1-4	5.185	4.656 to 5.715	Yes	****	6.95e-13
	gh3.5-1 gh3.6 vs. cop1-4 gh3.6	5.199	4.669 to 5.729	Yes	****	6.95e-13
	gh3.5-1 gh3.6 vs. cop1-4 gh3.5-1	4.576	4.046 to 5.106	Yes	****	6.95e-13
	gh3.5-1 gh3.6 vs. cop1-4 gh3.5-1 gh3.6	4.615	4.085 to 5.145	Yes	****	6.95e-13
	gh3.5-1 gh3.6 vs. cop1-4 gh3(5/6/9/17)	3.785	3.255 to 4.314	Yes	****	6.95e-13
	gh3(5/6/9/17) vs. cop1-4	4.649	4.119 to 5.179	Yes	****	6.95e-13
	gh3(5/6/9/17) vs. cop1-4 gh3.6	4.663	4.133 to 5.192	Yes	****	6.95e-13
	gh3(5/6/9/17) vs. cop1-4 gh3.5-1	4.04	3.510 to 4.570	Yes	****	6.95e-13
	gh3(5/6/9/17) vs. cop1-4 gh3.5-1 gh3.6	4.078	3.549 to 4.608	Yes	****	6.95e-13
	gh3(5/6/9/17) vs. cop1-4 gh3(5/6/9/17)	3.248	2.718 to 3.778	Yes	****	6.95e-13
	cop1-4 vs. cop1-4 gh3.6	0.01383	-0.5159 to 0.5436	No	ns	1
	cop1-4 vs. cop1-4 gh3.5-1	-0.609	-1.139 to -0.07929	Yes	*	0.0107908
	cop1-4 vs. cop1-4 gh3.5-1 gh3.6	-0.5704	-1.100 to -0.04066	Yes	*	0.0235458
	cop1-4 vs. cop1-4 gh3(5/6/9/17)	-1.401	-1.931 to -0.8710	Yes	****	8.7e-13
	cop1-4 gh3.6 vs. cop1-4 gh3.5-1	-0.6229	-1.153 to -0.09313	Yes	**	0.00804288
	cop1-4 gh3.6 vs. cop1-4 gh3.5-1 gh3.6	-0.5842	-1.114 to -0.05449	Yes	*	0.0179319
	cop1-4 gh3.6 vs. cop1-4 gh3(5/6/9/17)	-1.415	-1.944 to -0.8849	Yes	****	8.36e-13
	cop1-4 gh3.5-1 vs. cop1-4 gh3.5-1 gh3.6	0.03863	-0.4911 to 0.5684	No	ns	1
	cop1-4 gh3.5-1 vs. cop1-4 gh3(5/6/9/17)	-0.7917	-1.321 to -0.2620	Yes	***	0.000128166
	cop1-4 gh3.5-1 gh3.6 vs. cop1-4 gh3(5/6/9/17)	-0.8304	-1.360 to -0.3006	Yes	****	4.36812e-05

## Sheet: Fig. 2
Fig. 2a									Fig. 2c								Fig. 2f

## Sheet: Fig. 3
Fig. 3a														Fig. 3b								Fig. 3c									Fig. 3d	GH3.5-GFP band intensities
	Repeat 1	Sample Name	Cт	PP2A Ct Mean	ΔCт	ΔCт Mean	ΔΔCт	2^ΔΔCт	2^ΔΔCт Mean	2^ΔΔCт SD	P value																					Rep. 1		Col background				cop1-4 background
	GH3.5	Col	21.0926	23.5617	-2.46904	-2.36274	-0.106307	1.07647	1.01281	0.190783																								0	12	24	48 (h)	0	12	24	48 (h)
		Col	20.9803	23.5617	-2.58136		-0.218625	1.16362																									Raw data	323635	282246	217003	97386	271344	235845	183184	81766
		Col	21.5239	23.5617	-2.0378		0.324931	0.798336																									Relative value	1	0.87	0.67	0.3	1	0.87	0.68	0.3
		cop1-4	21.7508	23.0679	-1.3171		1.04563	0.484433	0.350929	0.1221	0.0018
		cop1-4	22.7347	23.0679	-0.33313		2.02961	0.244922																								Rep. 2		Col background				cop1-4 background
		cop1-4	22.3336	23.0679	-0.734274		1.62846	0.323433																										0	12	24	48 (h)	0	12	24	48 (h)
																																	Raw data	259838	225655	161939	65593	240425	204859	152713	63247
	Repeat 2	Sample Name	Cт	PP2A Ct Mean	ΔCт	ΔCт Mean	ΔΔCт	2^ΔΔCт	2^ΔΔCт Mean	2^ΔΔCт SD	P value																						Relative value	1	0.87	0.62	0.25	1	0.85	0.64	0.26
	GH3.5	Col	21.3794	23.6745	-2.29509	-2.43787	0.142784	0.90577	1.00256	0.0866603
		Col	21.1955	23.6745	-2.47908		-0.0412094	1.02898																								Rep. 3		Col background				cop1-4 background
		Col	21.1351	23.6745	-2.53945		-0.101574	1.07294																										0	12	24	48 (h)	0	12	24	48 (h)
		cop1-4	22.7099	23.3822	-0.672321		1.76555	0.294114	0.276804	0.0184534	0.0001																						Raw data	284576	241890	179283	68298	259987	223589	171591	64997
		cop1-4	22.9023	23.3822	-0.479891		1.95798	0.257388																									Relative value	1	0.85	0.63	0.24	1	0.86	0.66	0.25
		cop1-4	22.7864	23.3822	-0.595749		1.84212	0.278911
																																Sidak's multiple comparisons test	Mean Diff.	95.00% CI of diff.	Significant?	Summary	Adjusted P Value
																																UBQ:GH3.5-GFP - UBQ:GH3.5-GFP/cop1-4
																																0	0	-0.04482 to 0.04482	No	ns	>0.999999999999999
																																12	0.003333	-0.04149 to 0.04815	No	ns	0.999302
																																24	-0.02	-0.06482 to 0.02482	No	ns	0.646435
																																48	-0.006667	-0.05149 to 0.03815	No	ns	0.9898

## Sheet: Fig. 4
Fig. 4a								Fig. 4b								Fig. 4c									Fig. 4d								Fig. 4e

## Sheet: Fig. 5
Fig. 5a		DMSO							0.1 μM IAA						Fig. 5b		DMSO					6 μM nalacin			Fig. 5c								Fig. 5e		IAA-Asp (pg)						Fig. 5f	Standard Curve
		Col-0	cop1-4	gh3.5-1	cop1-4 gh3.5-1				Col-0	cop1-4	gh3.5-1	cop1-4 gh3.5-1					Col	cop1-4				Col	cop1-4												GST	GST-GH3.5-boiled	GST-GH3.5-K63	GST-GH3.5				Standard Sample (IAA-Asp, ng)	Response (Area)
	Root Length (mm) Rep. 1	10.808	14.71	10.339	13.09		Root Inhibition (%)	Rep. 1	43.7468	29.7296	39.1454	36.4106				Root Length (mm) Rep. 1	13.055	9.484		Root Inhibition (%)	Rep. 1	69.5053	38.1085												0.776758	0.779064	4.10386	80.45				0	978.936
		15.312	11.405	11.283	11.129			Rep. 2	38.286	23.156	38.8471	41.878					9.413	9.715			Rep. 2	68.7445	34.2578												0.9645	0.7365	1.5337	96.3291				0.004	26456.6
		14.712	12.468	11.515	11.474			Rep. 3	38.1317	32.1701	33.8	41.4288					8.274	9.747			Rep. 3	67.9004	30.8402												0.8856	0.63589	2.5123	106.357				0.02	131798
		11.088	9.243	11.342	14.163			Average (%)	40.0548	28.3519	37.2642	39.9058					10.029	7.949			Average (%)	68.7168	34.4022											Average (pg)	0.875619	0.717151	2.71662	94.3786				0.1	700535
		13.43	13.469	9.703	11.908			Std deviation	3.19827	4.66229	3.00374	3.03521					10.038	8.258			Std deviation	0.802802	3.63629											Std deviation	0.0942683	0.0735217	1.29721	13.063				0.5	3.47195e+06
		16.12	13.797	10.666	14.965												9.813	6.781
		10.513	11.396	9.308	12.816												10.716	8.326
		10.071	12.99	14.619	10.308				0.2 μM IAA								11.459	9.448		Unpaired t test														Tukey's multiple comparisons test	Mean Diff.	95.00% CI of diff.	Significant?	Summary	Adjusted P Value
		10.972	15.954	12.257	8.65				Col-0	cop1-4	gh3.5-1	cop1-4 gh3.5-1					10.624	7.266		P value	9.02324e-05													GST vs. GST-GH3.5-boiled	0.1585	-17.00 to 17.32	No	ns	0.99999
		9.289	11.057	12.619	13.768		Root Inhibition (%)	Rep. 1	67.707	42.9396	60.9216	57.4059					7.361	11.125		P value summary	****													GST vs. GST-GH3.5-K63	-1.841	-19.00 to 15.32	No	ns	0.98505
		11.3	12.776	12.627	12.306			Rep. 2	62.941	40.7942	60.9981	53.8533					8.522	7.166		Significantly different (P < 0.05)?	Yes													GST vs. GST-GH3.5	-93.5	-110.7 to -76.34	Yes	****	5.53936e-07			Sample	Amount of IAA (mmol)	Response Rep. 1	Response Rep. 2	Response Rep. 3	Response Type	IAA-Asp Production (ng) Rep. 1	IAA-Asp Production (ng) Rep. 2
		12.048	10.646	11.746	10.153			Rep. 3	61.1639	35.9985	59.3225	53.2818					10.14	10.436		One- or two-tailed P value?	Two-tailed													GST-GH3.5-boiled vs. GST-GH3.5-K63	-1.999	-19.16 to 15.16	No	ns	0.981049			GST-GH3.5	0.004	515461	531327	596089	Area	0.0516461	0.0532327
		12.918	11.018	11.46	11.552			Average (%)	63.9373	39.9108	60.4141	54.847					11.206	8.782		t, df	t=15.95, df=4													GST-GH3.5-boiled vs. GST-GH3.5	-93.66	-110.8 to -76.50	Yes	****	5.45992e-07				0.008	1.65277e+06	1.71226e+06	1.87303e+06	Area	0.165377	0.171326
		12.937	8.02	10.363	10.667			Std deviation	3.38341	3.55386	0.946133	2.23442					13.293	6.33																GST-GH3.5-K63 vs. GST-GH3.5	-91.66	-108.8 to -74.50	Yes	****	6.55244e-07				0.02	4.57165e+06	4.6391e+06	4.81335e+06	Area	0.457265	0.46401
		9.698	11.261	13.027	11.963												10.461	9.137																									0.05	5.71085e+06	5.83988e+06	6.18396e+06	Area	0.571185	0.584088
		14.283	11.336	12.216	9.522											Average (mm)	10.2936	8.66333																									0.2	9.60377e+06	9.7784e+06	1.00657e+07	Area	0.960477	0.97794
		12.366	14.853	12.111	10.166		Tukey's multiple comparisons test	Mean Diff.	95.00% CI of diff.	Significant?	Summary	Adjusted P Value				Std deviation	1.60603	1.38823																									0.5	9.02128e+06	9.09031e+06	9.36723e+06	Area	0.902228	0.909131
		10.856	11.286	10.39	10.538																																					GST-GH3.5-K63	0.004	166011	175630	170387	Area	0.0167011	0.017663
		10.543	8.438	11.607	14.411		Col:0.1 μM vs. Col:0.2 μM	-23.88	-32.83 to -14.93	Yes	****	1.85502e-06				Root Length (mm) Rep. 2	12.113	9.609																									0.008	318785	337561	367011	Area	0.0319785	0.0338561
		12.918	10.035	11.588	11.082		Col:0.1 μM vs. cop1-4:0.1 μM	11.7	2.755 to 20.65	Yes	**	0.00639498					10.604	9.467																									0.02	709213	727785	749542	Area	0.0710213	0.0728785
		14.245	13.739	12.584	13.106		Col:0.1 μM vs. cop1-4:0.2 μM	0.144	-8.804 to 9.092	No	ns	1					9.306	9.323																									0.05	858515	887504	941571	Area	0.0859515	0.0888504
		9.086	10.232	12.381	10.14		Col:0.1 μM vs. gh3.5-1:0.1 μM	2.791	-6.157 to 11.74	No	ns	0.952259					10.097	10.024																									0.2	1.26651e+06	1.36281e+06	1.41436e+06	Area	0.126751	0.136381
	Average (mm)	12.0688	11.824	11.625	11.7217		Col:0.1 μM vs. gh3.5-1:0.2 μM	-20.36	-29.31 to -11.41	Yes	****	1.5063e-05					8.437	12.152																									0.5	1.36929e+06	1.44385e+06	1.44528e+06	Area	0.137029	0.144485
	Std deviation	2.00588	2.06638	1.20326	1.69507		Col:0.1 μM vs. cop1-4 gh3.5-1:0.1 μM	0.149	-8.799 to 9.097	No	ns	1					10.907	10.838
							Col:0.1 μM vs. cop1-4 gh3.5-1:0.2 μM	-14.79	-23.74 to -5.844	Yes	***	0.000646215					11.441	5.616																								Michaelis-Menten Equation Fitting
	Root Length (mm) Rep. 2	10.066	11.34	15.486	11.325		Col:0.2 μM vs. cop1-4:0.1 μM	35.59	26.64 to 44.53	Yes	****	6.53762e-09					9.993	6.481																								GST-GH3.5	Rep. 1	Rep. 2	Rep. 3	Average	SD
		15.746	10.277	11.217	12.899		Col:0.2 μM vs. cop1-4:0.2 μM	24.03	15.08 to 32.97	Yes	****	1.71039e-06					9.997	9.964																								Vmax (nmol min-1 mg protein-1)	93.94	94.98	97.55	95.49	1.85825
		11.068	13.395	12.265	13.423		Col:0.2 μM vs. gh3.5-1:0.1 μM	26.67	17.72 to 35.62	Yes	****	4.07175e-07					9.521	6.404																								Km (μM)	32.67	32.06	30.62	31.7833	1.05263
		9.703	12.305	10.735	12.466		Col:0.2 μM vs. gh3.5-1:0.2 μM	3.523	-5.425 to 12.47	No	ns	0.860738					11.318	8.527
		12.093	12.837	9.198	11.029		Col:0.2 μM vs. cop1-4 gh3.5-1:0.1 μM	24.03	15.08 to 32.98	Yes	****	1.70558e-06					10.606	6.811																								GST-GH3.5-K63	Rep. 1	Rep. 2	Rep. 3	Average	SD
		12.386	12.65	8.645	12.497		Col:0.2 μM vs. cop1-4 gh3.5-1:0.2 μM	9.09	0.1419 to 18.04	Yes	*	0.0451031					8.886	8.598																								Vmax (nmol min-1 mg protein-1)	13.09	13.96	14.15	13.7333	0.565184
		15.336	11.916	10.317	15.293		cop1-4:0.1 μM vs. cop1-4:0.2 μM	-11.56	-20.51 to -2.611	Yes	**	0.00712905					9.145	7.735																								Km (μM)	25.94	27.37	25.46	26.2567	0.993596
		14.204	13.708	13.3	10.915		cop1-4:0.1 μM vs. gh3.5-1:0.1 μM	-8.912	-17.86 to 0.03643	No	ns	0.0513359					7.945	8.906
		10.419	11.886	10.871	14.116		cop1-4:0.1 μM vs. gh3.5-1:0.2 μM	-32.06	-41.01 to -23.11	Yes	****	2.97815e-08				Average (mm)	10.0211	8.697
		9.498	7.948	17.09	19.183		cop1-4:0.1 μM vs. cop1-4 gh3.5-1:0.1 μM	-11.55	-20.50 to -2.606	Yes	**	0.00715601				Std deviation	1.17062	1.81126
		12.076	6.934	8.837	14.77		cop1-4:0.1 μM vs. cop1-4 gh3.5-1:0.2 μM	-26.5	-35.44 to -17.55	Yes	****	4.47044e-07
		10.417	11.979	13.352	16.886		cop1-4:0.2 μM vs. gh3.5-1:0.1 μM	2.647	-6.301 to 11.60	No	ns	0.963546				Root Length (mm) Rep. 3	9.98	6.447
		10.45	11.175	12.548	10.416		cop1-4:0.2 μM vs. gh3.5-1:0.2 μM	-20.5	-29.45 to -11.55	Yes	****	1.3769e-05					8.097	6.462
		12.751	11.401	12.212	16.704		cop1-4:0.2 μM vs. cop1-4 gh3.5-1:0.1 μM	0.005	-8.943 to 8.953	No	ns	>0.999999999999999					10.82	7.228
		11.866	13.195	12.461	10.091		cop1-4:0.2 μM vs. cop1-4 gh3.5-1:0.2 μM	-14.94	-23.88 to -5.988	Yes	***	0.000582396					9.56	6.732
		11.788	8.915	9.758	11.941		gh3.5-1:0.1 μM vs. gh3.5-1:0.2 μM	-23.15	-32.10 to -14.20	Yes	****	2.81773e-06					9.59	7.461
		8.262	14.987	12.397	16.418		gh3.5-1:0.1 μM vs. cop1-4 gh3.5-1:0.1 μM	-2.642	-11.59 to 6.306	No	ns	0.963901					10.23	10.011
		11.366	13.835	12.711	10.657		gh3.5-1:0.1 μM vs. cop1-4 gh3.5-1:0.2 μM	-17.58	-26.53 to -8.635	Yes	****	9.15927e-05					10.21	10.393
		10.906	14.802	10.466	13.793		gh3.5-1:0.2 μM vs. cop1-4 gh3.5-1:0.1 μM	20.51	11.56 to 29.46	Yes	****	1.37262e-05					8.74	8.348
		8.996	12.729	11.567	17.287		gh3.5-1:0.2 μM vs. cop1-4 gh3.5-1:0.2 μM	5.567	-3.381 to 14.52	No	ns	0.424645					9.56	7.991
		8.965	9.487	9.379	15.08		cop1-4 gh3.5-1:0.1 μM vs. cop1-4 gh3.5-1:0.2 μM	-14.94	-23.89 to -5.993	Yes	***	0.000580301					10.59	8.834
		10.051	14.384	10.643	11.41												11.31	9.045
	Average (mm)	11.2915	11.913	11.6116	13.5727												11.2	9.467
	Std deviation	1.96304	2.13894	2.08465	2.58688												8.88	8.52
																	9.67	8.778
	Root Length (mm) Rep. 3	10.262	10.174	10.856	14.721												8.97	9.013
		15.312	11.568	12.088	9.535											Average (mm)	9.82713	8.31533
		11.624	12.951	11.608	15.632											Std deviation	0.92637	1.23962
		12.863	11.542	11.244	12.383
		9.355	8.331	9.898	11.895
		10.031	10.124	13.198	15.576												6 μM nalacin
		13.978	13.242	15.091	15.674												Col	cop1-4
		9.943	14.154	14.383	11.843											Root Length (mm) Rep. 1	3.366	5.859
		12.14	14.822	10.017	12.7												3.494	5.33
		11.268	14.83	11.575	12.37												4.985	5.74
		11.808	12.717	12.753	11.108												2.186	6.073
		10.599	15.717	8.592	17.603												4.169	5.875
		11.011	11.615	13.076	16.806												3.878	6.078
		11.662	11.854	11.864	9.53												2.643	6.389
		11.171	13.197	10.31	11.829												2.969	5.747
		13.156	12.236	12.184	12.415												4.648	5.245
		11.677	15.428	9.905	13.827												3.345	5.194
		10.262	14.898	11.402	10.35												3.147	3.422
		10.094	15.031	13.035	21.988												1.395	5.997
		10.056	12.004	10.843	10.853												2.716	4.112
		11.029	18.153	12.32	9.724												1.722	5.738
		8.149	14.628	15.561	19.199												2.422	3.629
	Average (mm)	11.2477	13.1462	11.9001	13.5255											Average (mm)	3.139	5.36187
	Std deviation	1.59499	2.23563	1.73492	3.29719											Std deviation	1.0155	0.917727
																Root Length (mm) Rep. 2	3.204	4.588
		0.1 μM IAA															2.705	5.551
		Col-0	cop1-4	gh3.5-1	cop1-4 gh3.5-1												2.99	6.277
	Root Length (mm) Rep. 1	6.19	9.39	7.045	6.589												4.169	5.643
		7.225	8.788	7.986	6.925												1.731	7.302
		7.128	8.594	7.229	6.695												2.27	4.89
		6.007	7.84	7.004	7.738												3.012	6.838
		6.5	8.283	7.975	8.082												3.66	6.307
		3.685	8.416	5.943	7.244												3.455	5.48
		7.533	8.273	7.792	8.259												3.055	5.215
		6.768	8.74	7.877	8.129												3.752	5.511
		7.517	8.864	7.023	8.878												3.377	6.687
		6.458	4.995	8.188	8.074												2.882	4.081
		8.174	5.518	4.716	8.389												2.298	3.9
		5.107	9.12	5.431	10.7												4.422	7.494
		5.264	9.555	7.488	8.293											Average (mm)	3.13213	5.7176
		6.596	10.058	7.944	8.106											Std deviation	0.720065	1.09705
		6.493	9.773	7.529	8.67
		6.229	9.025	8.549	7.664											Root Length (mm) Rep. 3	2.225	8.271
		7.046	8.35	8.658	8.649												4.087	7.324
		5.595	10.124	7.748	7.246												2.649	3.693
		8.059	9.078	6.471	6.666												2.606	4.715
		6.828	10.068	7.309	8.823												1.609	7.868
		6.704	8.959	7.558	9.188												2.842	3.239
		4.742	8.254	4.043	11.364												3.081	6.486
	Average (mm)	6.44764	8.63932	7.15936	8.19868												4.706	6.447
	Std deviation	1.07877	1.27074	1.18663	1.19049												2.185	5.507
																	4.54	8.009
	Root Length (mm) Rep. 2	7.897	12.621	8.942	5.995												3.297	6.948
		7.182	9.929	3.85	7.234												3.549	4.004
		6.044	10.044	4.386	7.156												4.402	3.455
		6.588	10.817	6.546	9.304												3.025	5.48
		7.583	8.033	7.236	8.971												2.514	4.817
		7.425	10.352	8.142	10.455											Average (mm)	3.15447	5.75087
		7.885	9.634	7.704	7.482											Std deviation	0.933788	1.72813
		9.098	8.851	8.021	7.784
		8.024	8.025	5.86	5.348
		6.985	9.624	7.35	6.728
		7.009	9.28	7.592	8.201
		6.788	8.584	6.96	7.138
		6.805	9.909	7.382	7.226
		7.928	8.595	7.491	7.401
		5.111	9.534	7.882	6.244
		8.045	8.571	7.979	6.182
		4.565	8.677	8.285	6.218
		8.536	9.147	7.799	8.347
		6.531	9.024	6.748	8.344
		5.949	9.175	6.74	5.114
		6.636	8.299	7.623	9.324
		7.004	11.12	7.76	8.667
	Average (mm)	7.07355	9.4475	7.19445	7.49377
	Std deviation	1.06697	1.09852	1.19688	1.36955
	Root Length (mm) Rep. 3	7.464	7.222	8.541	8.057
		8.058	8.793	7.338	3.365
		7.304	6.508	7.258	8.315
		6.758	9.332	5.848	9.936
		8.502	9.026	8.911	7.188
		6.342	9.841	8.359	8.779
		8.902	9.934	7.703	7.13
		6.735	10.032	5.923	7.368
		8.525	8.771	8.089	5.834
		6.792	9.147	7.116	8.369
		5.01	7.653	6.975	8.862
		5.781	6.199	6.739	6.018
		7.632	9.492	8.75	6.614
		8.534	6.394	8.247	6.614
		7.298	7.285	7.62	7.16
		6.985	8.673	8.737	7.786
		7.736	9.762	8.353	10.333
		6.435	8.883	9.132	10.799
		6.568	7.074	6.349	9.306
		5.601	7.307	9.565	5.507
		5.844	8.719	8.218	8.035
		7.201	7.417	7.57	4.762
	Average (mm)	7.09123	8.33927	7.78823	7.55168
	Std deviation	1.04009	1.23704	1.01984	1.81411
		0.2 μM IAA
		Col-0	cop1-4	gh3.5-1	cop1-4 gh3.5-1
	Root Length (mm) Rep. 1	2.868	6.148	4.109	3.664
		3.1	6.353	4.45	5.034
		3.562	6.768	5.739	4.356
		3.36	7.155	4.572	3.758
		3.482	8.52	4.206	5.376
		2.848	6.11	4.789	4.519
		4.096	6.896	3.816	6.138
		3.373	7.259	4.846	3.855
		4.356	6.891	5.701	6.293
		3.299	5.259	3.429	5.191
		4.433	6.431	4.133	5.227
		4.018	7.107	5.499	6.506
		2.648	7.097	5.167	6.698
		4.144	8.289	4.002	6.388
		3.92	6.494	3.235	6.493
		4.198	7.932	4.506	7.381
		4.073	7.599	4.017	5.638
		3.916	8.497	4.328	4.543
		3.425	8.023	4.731	4.494
		3.548	5.743	5.042	6.932
		3.817	7.237	5.619	7.463
		4.946	6.527	5.208	4.871
	Average (mm)	3.70136	7.01523	4.59745	5.49173
	Std deviation	0.573399	0.874989	0.711236	1.17161
	Root Length (mm) Rep. 2	3.93	7.589	5.325	6.743
		3.802	6.773	3.159	5.512
		4.767	6.532	4.969	6.123
		5.163	5.681	4.157	6.689
		4.118	6.482	5.349	6.805
		5.157	6.371	5.586	6.311
		5.123	7.985	5.059	5.539
		3.639	7.122	3.896	5.385
		4.513	9.017	4.701	6.546
		3.697	8.295	5.345	5.6
		4.375	8.613	3.604	6.103
		3.352	6.325	4.208	5.648
		4.891	7.893	5.436	4.528
		4.869	8.245	5.344	6.189
		3.669	6.981	3.661	6.337
		3.86	6.66	4.971	4.204
		3.174	7.55	4.897	7.129
		5.043	6.749	5.327	6.528
		3.978	6.973	4.899	5.751
		3.177	7.516	3.446	5.892
		4.8	7.538	3.329	4.923
		4.351	7.248	4.278	6.41
	Average (mm)	4.24764	7.279	4.58845	5.94977
	Std deviation	0.661337	0.832191	0.784091	0.744807
	Root Length (mm) Rep. 3	4.066	6.991	3.702	6.437
		4.345	6.913	5.051	5.104
		4.312	7.475	5.152	5.141
		3.367	6.758	4.529	5.887
		4.248	7.392	4.755	5.186
		4.436	7.938	4.325	5.737
		4.796	8.032	4.852	5.718
		3.046	8.792	3.533	6.073
		4.47	9.498	4.403	6.151
		5.148	8.219	4.914	5.436
		4.022	8.067	5.471	4.655
		4.451	6.933	5.744	6.086
		4.015	7.438	4.997	5.848
		4.516	8.204	4.472	7.402
		3.625	9.034	4.084	6.598
		5.252	8.21	4.801	6.162
		3.838	9.585	5.655	5.266
		4.873	6.983	5.04	8.08
		4.718	8.198	6.198	7.594
		6.147	7.487	5.03	5.415
		5.092	8.07	4.914	5.711
		5.146	6.892	3.661	6.829
	Average (mm)	4.45132	7.86859	4.78559	6.02345
	Std deviation	0.692552	0.834575	0.675218	0.861831
[truncated: 33 more columns]

## Sheet: Fig. 6
Fig. 6a												Fig. 6b		IAA (ng/g F.W.)													Fig. 6c		IAA-Asp (ng/g F.W.)													Fig. 6d		oxIAA-Asp (ng/g F.W.)
														Col-0		cop1-4		gh3.5-1		gh3(5/6/9/17)		cop1-4 gh3.5-1		cop1-4 gh3(5/6/9/17)					Col-0		cop1-4		gh3.5-1		gh3(5/6/9/17)		cop1-4 gh3.5-1		cop1-4 gh3(5/6/9/17)					Col-0		cop1-4		gh3.5-1
														cD	cWL	cD	cWL	cD	cWL	cD	cWL	cD	cWL	cD	cWL				cD	cWL	cD	cWL	cD	cWL	cD	cWL	cD	cWL	cD	cWL				cD	cWL	cD	cWL	cD	cWL
														5.9	5.6	7.1	5.7	5.6		6.2	5.2	4.7	5.3	5.7	5.6				1.7	0.5	2.4	0.5	1.2	0.5	1.6	0.4	2	0.6	1.5	0.6				18.8	63	75.5	93.3	21.8	65.1
														6.6	5.4	7.3	5.3	4.6	4.8	6.4		4.5	5.5	6.1	5.5				1.6	0.4	2.5	0.5	1.2	0.5	1.3	0.6	2	0.7	1.3	0.5				18.7	51	74.1	96.6	16.9	62.9
															5.7	6.7	6.2		4.8	6.6	4.9	5		6.7	5.7				1.7	0.4	2.8	0.5	1.2	0.6	1.6	0.4	2.2	0.7	1.3	0.5				20.2	61.3	60	92.1	17.5	61.2
														5.3			6.1	4.8	5	7.3	5.6		5.2		5.8					0.4	2.6	0.5	1.6	0.6		0.4		0.7	1.6	0.6				19.4	64.8	74.5	91.4	20.1	63.4
														6.4	5.2	7.3		4.9	4.5	8.6	5.1	4.8		8.8						0.5	2.4	0.5		0.4	1.6	0.5	2.3	0.6	1.3	0.5				21.9	67.9	68.5	82	20.4	57.8
													Average (ng/g F.W.)	6.05	5.475	7.1	5.825	4.975	4.775	7.02	5.2	4.75	5.33333	6.825	5.65			Average (ng/g F.W.)	1.66667	0.44	2.54	0.5	1.3	0.52	1.525	0.46	2.125	0.66	1.4	0.54			Average (ng/g F.W.)	19.8	61.6	70.52	91.08	19.34	62.08
													Std deviation	0.58023	0.221736	0.282843	0.411299	0.434933	0.206155	0.975705	0.294392	0.208167	0.152753	1.37931	0.129099			Std deviation	0.057735	0.0547723	0.167332	0	0.2	0.083666	0.15	0.0894427	0.15	0.0547723	0.141421	0.0547723			Std deviation	1.31719	6.40976	6.48475	5.45408	2.06712	2.76713
													Tukey's multiple comparisons test	Mean Diff.	95.00% CI of diff.	Significant?	Summary	Adjusted P Value										Tukey's multiple comparisons test	Mean Diff.	95.00% CI of diff.	Significant?	Summary	Adjusted P Value										Tukey's multiple comparisons test	Mean Diff.	95.00% CI of diff.	Significant?	Summary	Adjusted P Value
													Col:cD vs. Col:cWL	0.575	-0.8852 to 2.035	No	ns	0.961239										Col:cD vs. Col:cWL	1.227	0.9415 to 1.512	Yes	****	1.109e-12										Col:cD vs. Col:cWL	-41.8	-50.98 to -32.62	Yes	****	<0.000000000000001
													Col:cD vs. cop1-4:cD	-1.05	-2.510 to 0.4102	No	ns	0.36614										Col:cD vs. cop1-4:cD	-0.8733	-1.158 to -0.5882	Yes	****	1.1093e-11										Col:cD vs. cop1-4:cD	-50.72	-59.90 to -41.54	Yes	****	<0.000000000000001
													Col:cD vs. cop1-4:cWL	0.225	-1.235 to 1.685	No	ns	0.999991										Col:cD vs. cop1-4:cWL	1.167	0.8815 to 1.452	Yes	****	1.11e-12										Col:cD vs. cop1-4:cWL	-71.28	-80.46 to -62.10	Yes	****	<0.000000000000001
													Col:cD vs. gh3.5-1:cD	1.075	-0.3852 to 2.535	No	ns	0.332904										Col:cD vs. gh3.5-1:cD	0.3667	0.06846 to 0.6649	Yes	**	0.00568169										Col:cD vs. gh3.5-1:cD	0.46	-8.717 to 9.637	No	ns	1
													Col:cD vs. gh3.5-1:cWL	1.275	-0.1852 to 2.735	No	ns	0.136101										Col:cD vs. gh3.5-1:cWL	1.147	0.8615 to 1.432	Yes	****	1.112e-12										Col:cD vs. gh3.5-1:cWL	-42.28	-51.46 to -33.10	Yes	****	<0.000000000000001
													Col:cD vs. gh3(5/6/9/17):cD	-0.97	-2.355 to 0.4153	No	ns	0.404659										Col:cD vs. gh3(5/6/9/17):cD	0.1417	-0.1565 to 0.4399	No	ns	0.883939										Col:cD vs. gh3(5/6/9/17):cD	4.92	-4.257 to 14.10	No	ns	0.786328
													Col:cD vs. gh3(5/6/9/17):cWL	0.85	-0.6102 to 2.310	No	ns	0.670221										Col:cD vs. gh3(5/6/9/17):cWL	1.207	0.9215 to 1.492	Yes	****	1.109e-12										Col:cD vs. gh3(5/6/9/17):cWL	-10.32	-19.50 to -1.143	Yes	*	0.0157564
													Col:cD vs. cop1-4 gh3.5-1:cD	1.3	-0.1602 to 2.760	No	ns	0.119919										Col:cD vs. cop1-4 gh3.5-1:cD	-0.4583	-0.7565 to -0.1601	Yes	***	0.000210709										Col:cD vs. cop1-4 gh3.5-1:cD	-31.5	-40.68 to -22.32	Yes	****	<0.000000000000001
													Col:cD vs. cop1-4 gh3.5-1:cWL	0.7167	-0.8606 to 2.294	No	ns	0.90308										Col:cD vs. cop1-4 gh3.5-1:cWL	1.007	0.7215 to 1.292	Yes	****	1.235e-12										Col:cD vs. cop1-4 gh3.5-1:cWL	-68.78	-77.96 to -59.60	Yes	****	<0.000000000000001
													Col:cD vs. cop1-4 gh3(5/6/9/17):cD	-0.775	-2.235 to 0.6852	No	ns	0.778886										Col:cD vs. cop1-4 gh3(5/6/9/17):cD	0.2667	-0.01848 to 0.5518	No	ns	0.0860058										Col:cD vs. cop1-4 gh3(5/6/9/17):cD	-10.2	-19.93 to -0.4663	Yes	*	0.0325334
													Col:cD vs. cop1-4 gh3(5/6/9/17):cWL	0.4	-1.060 to 1.860	No	ns	0.997787										Col:cD vs. cop1-4 gh3(5/6/9/17):cWL	1.127	0.8415 to 1.412	Yes	****	1.116e-12										Col:cD vs. cop1-4 gh3(5/6/9/17):cWL	-45.56	-54.74 to -36.38	Yes	****	<0.000000000000001
													Col:cWL vs. cop1-4:cD	-1.625	-3.085 to -0.1648	Yes	*	0.0185121										Col:cWL vs. cop1-4:cD	-2.1	-2.347 to -1.853	Yes	****	1.107e-12										Col:cWL vs. cop1-4:cD	-8.92	-18.10 to 0.2570	No	ns	0.0636856
													Col:cWL vs. cop1-4:cWL	-0.35	-1.810 to 1.110	No	ns	0.999335										Col:cWL vs. cop1-4:cWL	-0.06	-0.3069 to 0.1869	No	ns	0.999358										Col:cWL vs. cop1-4:cWL	-29.48	-38.66 to -20.30	Yes	****	<0.000000000000001
													Col:cWL vs. gh3.5-1:cD	0.5	-0.9602 to 1.960	No	ns	0.986038										Col:cWL vs. gh3.5-1:cD	-0.86	-1.122 to -0.5981	Yes	****	2.244e-12										Col:cWL vs. gh3.5-1:cD	42.26	33.08 to 51.44	Yes	****	<0.000000000000001
													Col:cWL vs. gh3.5-1:cWL	0.7	-0.7602 to 2.160	No	ns	0.868484										Col:cWL vs. gh3.5-1:cWL	-0.08	-0.3269 to 0.1669	No	ns	0.992073										Col:cWL vs. gh3.5-1:cWL	-0.48	-9.657 to 8.697	No	ns	1
													Col:cWL vs. gh3(5/6/9/17):cD	-1.545	-2.930 to -0.1597	Yes	*	0.0181019										Col:cWL vs. gh3(5/6/9/17):cD	-1.085	-1.347 to -0.8231	Yes	****	1.109e-12										Col:cWL vs. gh3(5/6/9/17):cD	46.72	37.54 to 55.90	Yes	****	<0.000000000000001
													Col:cWL vs. gh3(5/6/9/17):cWL	0.275	-1.185 to 1.735	No	ns	0.999934										Col:cWL vs. gh3(5/6/9/17):cWL	-0.02	-0.2669 to 0.2269	No	ns	1										Col:cWL vs. gh3(5/6/9/17):cWL	31.48	22.30 to 40.66	Yes	****	<0.000000000000001
													Col:cWL vs. cop1-4 gh3.5-1:cD	0.725	-0.7352 to 2.185	No	ns	0.841239										Col:cWL vs. cop1-4 gh3.5-1:cD	-1.685	-1.947 to -1.423	Yes	****	1.107e-12										Col:cWL vs. cop1-4 gh3.5-1:cD	10.3	1.123 to 19.48	Yes	*	0.016094
													Col:cWL vs. cop1-4 gh3.5-1:cWL	0.1417	-1.436 to 1.719	No	ns	1										Col:cWL vs. cop1-4 gh3.5-1:cWL	-0.22	-0.4669 to 0.02694	No	ns	0.121756										Col:cWL vs. cop1-4 gh3.5-1:cWL	-26.98	-36.16 to -17.80	Yes	****	1.3134e-11
													Col:cWL vs. cop1-4 gh3(5/6/9/17):cD	-1.35	-2.810 to 0.1102	No	ns	0.0923092										Col:cWL vs. cop1-4 gh3(5/6/9/17):cD	-0.96	-1.207 to -0.7131	Yes	****	1.117e-12										Col:cWL vs. cop1-4 gh3(5/6/9/17):cD	31.6	21.87 to 41.33	Yes	****	<0.000000000000001
													Col:cWL vs. cop1-4 gh3(5/6/9/17):cWL	-0.175	-1.635 to 1.285	No	ns	0.999999										Col:cWL vs. cop1-4 gh3(5/6/9/17):cWL	-0.1	-0.3469 to 0.1469	No	ns	0.957576										Col:cWL vs. cop1-4 gh3(5/6/9/17):cWL	-3.76	-12.94 to 5.417	No	ns	0.956045
													cop1-4:cD vs. cop1-4:cWL	1.275	-0.1852 to 2.735	No	ns	0.136101										cop1-4:cD vs. cop1-4:cWL	2.04	1.793 to 2.287	Yes	****	1.107e-12										cop1-4:cD vs. cop1-4:cWL	-20.56	-29.74 to -11.38	Yes	****	4.55474e-08
													cop1-4:cD vs. gh3.5-1:cD	2.125	0.6648 to 3.585	Yes	***	0.000637504										cop1-4:cD vs. gh3.5-1:cD	1.24	0.9781 to 1.502	Yes	****	1.107e-12										cop1-4:cD vs. gh3.5-1:cD	51.18	42.00 to 60.36	Yes	****	<0.000000000000001
													cop1-4:cD vs. gh3.5-1:cWL	2.325	0.8648 to 3.785	Yes	***	0.000153334										cop1-4:cD vs. gh3.5-1:cWL	2.02	1.773 to 2.267	Yes	****	1.107e-12										cop1-4:cD vs. gh3.5-1:cWL	8.44	-0.7370 to 17.62	No	ns	0.0980597
													cop1-4:cD vs. gh3(5/6/9/17):cD	0.08	-1.305 to 1.465	No	ns	1										cop1-4:cD vs. gh3(5/6/9/17):cD	1.015	0.7531 to 1.277	Yes	****	1.117e-12										cop1-4:cD vs. gh3(5/6/9/17):cD	55.64	46.46 to 64.82	Yes	****	<0.000000000000001
													cop1-4:cD vs. gh3(5/6/9/17):cWL	1.9	0.4398 to 3.360	Yes	**	0.00304361										cop1-4:cD vs. gh3(5/6/9/17):cWL	2.08	1.833 to 2.327	Yes	****	1.107e-12										cop1-4:cD vs. gh3(5/6/9/17):cWL	40.4	31.22 to 49.58	Yes	****	<0.000000000000001
													cop1-4:cD vs. cop1-4 gh3.5-1:cD	2.35	0.8898 to 3.810	Yes	***	0.00012814										cop1-4:cD vs. cop1-4 gh3.5-1:cD	0.415	0.1531 to 0.6769	Yes	***	0.000123904										cop1-4:cD vs. cop1-4 gh3.5-1:cD	19.22	10.04 to 28.40	Yes	****	2.57982e-07
													cop1-4:cD vs. cop1-4 gh3.5-1:cWL	1.767	0.1894 to 3.344	Yes	*	0.0173181										cop1-4:cD vs. cop1-4 gh3.5-1:cWL	1.88	1.633 to 2.127	Yes	****	1.107e-12										cop1-4:cD vs. cop1-4 gh3.5-1:cWL	-18.06	-27.24 to -8.883	Yes	****	1.16404e-06
													cop1-4:cD vs. cop1-4 gh3(5/6/9/17):cD	0.275	-1.185 to 1.735	No	ns	0.999934										cop1-4:cD vs. cop1-4 gh3(5/6/9/17):cD	1.14	0.8931 to 1.387	Yes	****	1.107e-12										cop1-4:cD vs. cop1-4 gh3(5/6/9/17):cD	40.52	30.79 to 50.25	Yes	****	<0.000000000000001
													cop1-4:cD vs. cop1-4 gh3(5/6/9/17):cWL	1.45	-0.01023 to 2.910	No	ns	0.05303										cop1-4:cD vs. cop1-4 gh3(5/6/9/17):cWL	2	1.753 to 2.247	Yes	****	1.107e-12										cop1-4:cD vs. cop1-4 gh3(5/6/9/17):cWL	5.16	-4.017 to 14.34	No	ns	0.733375
													cop1-4:cWL vs. gh3.5-1:cD	0.85	-0.6102 to 2.310	No	ns	0.670221										cop1-4:cWL vs. gh3.5-1:cD	-0.8	-1.062 to -0.5381	Yes	****	1.1985e-11										cop1-4:cWL vs. gh3.5-1:cD	71.74	62.56 to 80.92	Yes	****	<0.000000000000001
													cop1-4:cWL vs. gh3.5-1:cWL	1.05	-0.4102 to 2.510	No	ns	0.36614										cop1-4:cWL vs. gh3.5-1:cWL	-0.02	-0.2669 to 0.2269	No	ns	1										cop1-4:cWL vs. gh3.5-1:cWL	29	19.82 to 38.18	Yes	****	<0.000000000000001
													cop1-4:cWL vs. gh3(5/6/9/17):cD	-1.195	-2.580 to 0.1903	No	ns	0.14689										cop1-4:cWL vs. gh3(5/6/9/17):cD	-1.025	-1.287 to -0.7631	Yes	****	1.117e-12										cop1-4:cWL vs. gh3(5/6/9/17):cD	76.2	67.02 to 85.38	Yes	****	<0.000000000000001
													cop1-4:cWL vs. gh3(5/6/9/17):cWL	0.625	-0.8352 to 2.085	No	ns	0.932754										cop1-4:cWL vs. gh3(5/6/9/17):cWL	0.04	-0.2069 to 0.2869	No	ns	0.999988										cop1-4:cWL vs. gh3(5/6/9/17):cWL	60.96	51.78 to 70.14	Yes	****	<0.000000000000001
													cop1-4:cWL vs. cop1-4 gh3.5-1:cD	1.075	-0.3852 to 2.535	No	ns	0.332904										cop1-4:cWL vs. cop1-4 gh3.5-1:cD	-1.625	-1.887 to -1.363	Yes	****	1.107e-12										cop1-4:cWL vs. cop1-4 gh3.5-1:cD	39.78	30.60 to 48.96	Yes	****	<0.000000000000001
													cop1-4:cWL vs. cop1-4 gh3.5-1:cWL	0.4917	-1.086 to 2.069	No	ns	0.993382										cop1-4:cWL vs. cop1-4 gh3.5-1:cWL	-0.16	-0.4069 to 0.08694	No	ns	0.533329										cop1-4:cWL vs. cop1-4 gh3.5-1:cWL	2.5	-6.677 to 11.68	No	ns	0.998306
													cop1-4:cWL vs. cop1-4 gh3(5/6/9/17):cD	-1	-2.460 to 0.4602	No	ns	0.437416										cop1-4:cWL vs. cop1-4 gh3(5/6/9/17):cD	-0.9	-1.147 to -0.6531	Yes	****	1.157e-12										cop1-4:cWL vs. cop1-4 gh3(5/6/9/17):cD	61.08	51.35 to 70.81	Yes	****	<0.000000000000001
													cop1-4:cWL vs. cop1-4 gh3(5/6/9/17):cWL	0.175	-1.285 to 1.635	No	ns	0.999999										cop1-4:cWL vs. cop1-4 gh3(5/6/9/17):cWL	-0.04	-0.2869 to 0.2069	No	ns	0.999988										cop1-4:cWL vs. cop1-4 gh3(5/6/9/17):cWL	25.72	16.54 to 34.90	Yes	****	6.6662e-11
													gh3.5-1:cD vs. gh3.5-1:cWL	0.2	-1.260 to 1.660	No	ns	0.999997										gh3.5-1:cD vs. gh3.5-1:cWL	0.78	0.5181 to 1.042	Yes	****	2.489e-11										gh3.5-1:cD vs. gh3.5-1:cWL	-42.74	-51.92 to -33.56	Yes	****	<0.000000000000001
													gh3.5-1:cD vs. gh3(5/6/9/17):cD	-2.045	-3.430 to -0.6597	Yes	***	0.000513385										gh3.5-1:cD vs. gh3(5/6/9/17):cD	-0.225	-0.5011 to 0.05109	No	ns	0.210122										gh3.5-1:cD vs. gh3(5/6/9/17):cD	4.46	-4.717 to 13.64	No	ns	0.872231
													gh3.5-1:cD vs. gh3(5/6/9/17):cWL	-0.225	-1.685 to 1.235	No	ns	0.999991										gh3.5-1:cD vs. gh3(5/6/9/17):cWL	0.84	0.5781 to 1.102	Yes	****	3.471e-12										gh3.5-1:cD vs. gh3(5/6/9/17):cWL	-10.78	-19.96 to -1.603	Yes	**	0.00959466
													gh3.5-1:cD vs. cop1-4 gh3.5-1:cD	0.225	-1.235 to 1.685	No	ns	0.999991										gh3.5-1:cD vs. cop1-4 gh3.5-1:cD	-0.825	-1.101 to -0.5489	Yes	****	2.2522e-11										gh3.5-1:cD vs. cop1-4 gh3.5-1:cD	-31.96	-41.14 to -22.78	Yes	****	<0.000000000000001
													gh3.5-1:cD vs. cop1-4 gh3.5-1:cWL	-0.3583	-1.936 to 1.219	No	ns	0.999596										gh3.5-1:cD vs. cop1-4 gh3.5-1:cWL	0.64	0.3781 to 0.9019	Yes	****	7.31368e-09										gh3.5-1:cD vs. cop1-4 gh3.5-1:cWL	-69.24	-78.42 to -60.06	Yes	****	<0.000000000000001
													gh3.5-1:cD vs. cop1-4 gh3(5/6/9/17):cD	-1.85	-3.310 to -0.3898	Yes	**	0.00427045										gh3.5-1:cD vs. cop1-4 gh3(5/6/9/17):cD	-0.1	-0.3619 to 0.1619	No	ns	0.971973										gh3.5-1:cD vs. cop1-4 gh3(5/6/9/17):cD	-10.66	-20.39 to -0.9263	Yes	*	0.0209112
													gh3.5-1:cD vs. cop1-4 gh3(5/6/9/17):cWL	-0.675	-2.135 to 0.7852	No	ns	0.892861										gh3.5-1:cD vs. cop1-4 gh3(5/6/9/17):cWL	0.76	0.4981 to 1.022	Yes	****	5.3632e-11										gh3.5-1:cD vs. cop1-4 gh3(5/6/9/17):cWL	-46.02	-55.20 to -36.84	Yes	****	<0.000000000000001
													gh3.5-1:cWL vs. gh3(5/6/9/17):cD	-2.245	-3.630 to -0.8597	Yes	***	0.000113863										gh3.5-1:cWL vs. gh3(5/6/9/17):cD	-1.005	-1.267 to -0.7431	Yes	****	1.12e-12										gh3.5-1:cWL vs. gh3(5/6/9/17):cD	47.2	38.02 to 56.38	Yes	****	<0.000000000000001
													gh3.5-1:cWL vs. gh3(5/6/9/17):cWL	-0.425	-1.885 to 1.035	No	ns	0.996267										gh3.5-1:cWL vs. gh3(5/6/9/17):cWL	0.06	-0.1869 to 0.3069	No	ns	0.999358										gh3.5-1:cWL vs. gh3(5/6/9/17):cWL	31.96	22.78 to 41.14	Yes	****	<0.000000000000001
													gh3.5-1:cWL vs. cop1-4 gh3.5-1:cD	0.025	-1.435 to 1.485	No	ns	>0.999999999999999										gh3.5-1:cWL vs. cop1-4 gh3.5-1:cD	-1.605	-1.867 to -1.343	Yes	****	1.107e-12										gh3.5-1:cWL vs. cop1-4 gh3.5-1:cD	10.78	1.603 to 19.96	Yes	**	0.00959466
													gh3.5-1:cWL vs. cop1-4 gh3.5-1:cWL	-0.5583	-2.136 to 1.019	No	ns	0.982011										gh3.5-1:cWL vs. cop1-4 gh3.5-1:cWL	-0.14	-0.3869 to 0.1069	No	ns	0.717436										gh3.5-1:cWL vs. cop1-4 gh3.5-1:cWL	-26.5	-35.68 to -17.32	Yes	****	2.4764e-11
													gh3.5-1:cWL vs. cop1-4 gh3(5/6/9/17):cD	-2.05	-3.510 to -0.5898	Yes	**	0.00107992										gh3.5-1:cWL vs. cop1-4 gh3(5/6/9/17):cD	-0.88	-1.127 to -0.6331	Yes	****	1.203e-12										gh3.5-1:cWL vs. cop1-4 gh3(5/6/9/17):cD	32.08	22.35 to 41.81	Yes	****	<0.000000000000001
													gh3.5-1:cWL vs. cop1-4 gh3(5/6/9/17):cWL	-0.875	-2.335 to 0.5852	No	ns	0.631487										gh3.5-1:cWL vs. cop1-4 gh3(5/6/9/17):cWL	-0.02	-0.2669 to 0.2269	No	ns	1										gh3.5-1:cWL vs. cop1-4 gh3(5/6/9/17):cWL	-3.28	-12.46 to 5.897	No	ns	0.983707
													gh3(5/6/9/17):cD vs. gh3(5/6/9/17):cWL	1.82	0.4347 to 3.205	Yes	**	0.00268357										gh3(5/6/9/17):cD vs. gh3(5/6/9/17):cWL	1.065	0.8031 to 1.327	Yes	****	1.111e-12										gh3(5/6/9/17):cD vs. gh3(5/6/9/17):cWL	-15.24	-24.42 to -6.063	Yes	****	4.44156e-05
													gh3(5/6/9/17):cD vs. cop1-4 gh3.5-1:cD	2.27	0.8847 to 3.655	Yes	****	9.42022e-05										gh3(5/6/9/17):cD vs. cop1-4 gh3.5-1:cD	-0.6	-0.8761 to -0.3239	Yes	****	1.51644e-07										gh3(5/6/9/17):cD vs. cop1-4 gh3.5-1:cD	-36.42	-45.60 to -27.24	Yes	****	<0.000000000000001
													gh3(5/6/9/17):cD vs. cop1-4 gh3.5-1:cWL	1.687	0.1785 to 3.195	Yes	*	0.0175935										gh3(5/6/9/17):cD vs. cop1-4 gh3.5-1:cWL	0.865	0.6031 to 1.127	Yes	****	2.053e-12										gh3(5/6/9/17):cD vs. cop1-4 gh3.5-1:cWL	-73.7	-82.88 to -64.52	Yes	****	<0.000000000000001
													gh3(5/6/9/17):cD vs. cop1-4 gh3(5/6/9/17):cD	0.195	-1.190 to 1.580	No	ns	0.999997										gh3(5/6/9/17):cD vs. cop1-4 gh3(5/6/9/17):cD	0.125	-0.1369 to 0.3869	No	ns	0.880855										gh3(5/6/9/17):cD vs. cop1-4 gh3(5/6/9/17):cD	-15.12	-24.85 to -5.386	Yes	***	0.000154479
													gh3(5/6/9/17):cD vs. cop1-4 gh3(5/6/9/17):cWL	1.37	-0.01530 to 2.755	No	ns	0.0548486										gh3(5/6/9/17):cD vs. cop1-4 gh3(5/6/9/17):cWL	0.985	0.7231 to 1.247	Yes	****	1.129e-12										gh3(5/6/9/17):cD vs. cop1-4 gh3(5/6/9/17):cWL	-50.48	-59.66 to -41.30	Yes	****	<0.000000000000001
													gh3(5/6/9/17):cWL vs. cop1-4 gh3.5-1:cD	0.45	-1.010 to 1.910	No	ns	0.993977										gh3(5/6/9/17):cWL vs. cop1-4 gh3.5-1:cD	-1.665	-1.927 to -1.403	Yes	****	1.107e-12										gh3(5/6/9/17):cWL vs. cop1-4 gh3.5-1:cD	-21.18	-30.36 to -12.00	Yes	****	2.05059e-08
													gh3(5/6/9/17):cWL vs. cop1-4 gh3.5-1:cWL	-0.1333	-1.711 to 1.444	No	ns	1										gh3(5/6/9/17):cWL vs. cop1-4 gh3.5-1:cWL	-0.2	-0.4469 to 0.04694	No	ns	0.217348										gh3(5/6/9/17):cWL vs. cop1-4 gh3.5-1:cWL	-58.46	-67.64 to -49.28	Yes	****	<0.000000000000001
													gh3(5/6/9/17):cWL vs. cop1-4 gh3(5/6/9/17):cD	-1.625	-3.085 to -0.1648	Yes	*	0.0185121										gh3(5/6/9/17):cWL vs. cop1-4 gh3(5/6/9/17):cD	-0.94	-1.187 to -0.6931	Yes	****	1.124e-12										gh3(5/6/9/17):cWL vs. cop1-4 gh3(5/6/9/17):cD	0.12	-9.614 to 9.854	No	ns	>0.999999999999999
													gh3(5/6/9/17):cWL vs. cop1-4 gh3(5/6/9/17):cWL	-0.45	-1.910 to 1.010	No	ns	0.993977										gh3(5/6/9/17):cWL vs. cop1-4 gh3(5/6/9/17):cWL	-0.08	-0.3269 to 0.1669	No	ns	0.992073										gh3(5/6/9/17):cWL vs. cop1-4 gh3(5/6/9/17):cWL	-35.24	-44.42 to -26.06	Yes	****	<0.000000000000001
													cop1-4 gh3.5-1:cD vs. cop1-4 gh3.5-1:cWL	-0.5833	-2.161 to 0.9939	No	ns	0.975127										cop1-4 gh3.5-1:cD vs. cop1-4 gh3.5-1:cWL	1.465	1.203 to 1.727	Yes	****	1.107e-12										cop1-4 gh3.5-1:cD vs. cop1-4 gh3.5-1:cWL	-37.28	-46.46 to -28.10	Yes	****	<0.000000000000001
													cop1-4 gh3.5-1:cD vs. cop1-4 gh3(5/6/9/17):cD	-2.075	-3.535 to -0.6148	Yes	***	0.000906428										cop1-4 gh3.5-1:cD vs. cop1-4 gh3(5/6/9/17):cD	0.725	0.4631 to 0.9869	Yes	****	2.16006e-10										cop1-4 gh3.5-1:cD vs. cop1-4 gh3(5/6/9/17):cD	21.3	11.57 to 31.03	Yes	****	8.44628e-08
													cop1-4 gh3.5-1:cD vs. cop1-4 gh3(5/6/9/17):cWL	-0.9	-2.360 to 0.5602	No	ns	0.592196										cop1-4 gh3.5-1:cD vs. cop1-4 gh3(5/6/9/17):cWL	1.585	1.323 to 1.847	Yes	****	1.107e-12										cop1-4 gh3.5-1:cD vs. cop1-4 gh3(5/6/9/17):cWL	-14.06	-23.24 to -4.883	Yes	***	0.000197265
													cop1-4 gh3.5-1:cWL vs. cop1-4 gh3(5/6/9/17):cD	-1.492	-3.069 to 0.08556	No	ns	0.0780574										cop1-4 gh3.5-1:cWL vs. cop1-4 gh3(5/6/9/17):cD	-0.74	-0.9869 to -0.4931	Yes	****	2.0736e-11										cop1-4 gh3.5-1:cWL vs. cop1-4 gh3(5/6/9/17):cD	58.58	48.85 to 68.31	Yes	****	<0.000000000000001
													cop1-4 gh3.5-1:cWL vs. cop1-4 gh3(5/6/9/17):cWL	-0.3167	-1.894 to 1.261	No	ns	0.999876										cop1-4 gh3.5-1:cWL vs. cop1-4 gh3(5/6/9/17):cWL	0.12	-0.1269 to 0.3669	No	ns	0.868112										cop1-4 gh3.5-1:cWL vs. cop1-4 gh3(5/6/9/17):cWL	23.22	14.04 to 32.40	Yes	****	1.52557e-09
													cop1-4 gh3(5/6/9/17):cD vs. cop1-4 gh3(5/6/9/17):cWL	1.175	-0.2852 to 2.635	No	ns	0.218884										cop1-4 gh3(5/6/9/17):cD vs. cop1-4 gh3(5/6/9/17):cWL	0.86	0.6131 to 1.107	Yes	****	1.295e-12										cop1-4 gh3(5/6/9/17):cD vs. cop1-4 gh3(5/6/9/17):cWL	-35.36	-45.09 to -25.63	Yes	****	<0.000000000000001
[truncated: 19 more columns]

## Sheet: Supplementary Fig. 1
Supplementary Fig. 1a										Supplementary Fig. 1b

## Sheet: Supplementary Fig. 3
Supplementary Fig. 3
	Repeat 1	Treatment	Sample Name	Cт	PP2A Ct Mean	ΔCт	ΔCт Mean	ΔΔCт	2^ΔΔCт	2^ΔΔCт Mean	2^ΔΔCт SD	P value
	GH3.5	DMSO	Col	21.3404	23.4475	-2.10716	-2.02965	-0.0775057	1.05519	1.00103	0.0554746
			Col	21.4128	23.4475	-2.03478		-0.0051314	1.00356
			Col	21.5005	23.4475	-1.94702		0.0826372	0.94433
		0.1 μM 2,4-D	Col	18.462	23.289	-4.82699		-2.79734	6.95157	6.39632	0.51974	5.75211e-05
			Col	18.6934	23.289	-4.59561		-2.56595	5.92146
			Col	18.6003	23.289	-4.68865		-2.659	6.31593
		DMSO	cop1-4	22.2375	23.0106	-0.773037		1.25662	0.418525	0.395174	0.0436869
			cop1-4	22.2248	23.0106	-0.785732		1.24392	0.422224
			cop1-4	22.5172	23.0106	-0.493376		1.53628	0.344774
		0.1 μM 2,4-D	cop1-4	19.6624	23.1222	-3.45977		-1.43012	2.69469	2.53107	0.210598	6.70307e-05
			cop1-4	19.7112	23.1222	-3.41097		-1.38132	2.60507
			cop1-4	19.895	23.1222	-3.22718		-1.19753	2.29346
	Repeat 2	Treatment	Sample Name	Cт	PP2A Ct Mean	ΔCт	ΔCт Mean	ΔΔCт	2^ΔΔCт	2^ΔΔCт Mean	2^ΔΔCт SD	P value
	GH3.5	DMSO	Col	21.288	22.9692	-1.68122	-1.69986	0.0186443	0.98716	1.00025	0.0277276
			Col	21.2238	22.9692	-1.74545		-0.0455875	1.0321
			Col	21.2963	22.9692	-1.67292		0.0269432	0.981498
		0.1 μM 2,4-D	Col	18.4208	22.9244	-4.5036		-2.80374	6.98246	6.79715	0.190254	8.0475e-07
			Col	18.5016	22.9244	-4.42283		-2.72297	6.60231
			Col	18.4576	22.9244	-4.46681		-2.76695	6.80667
		DMSO	cop1-4	22.3652	22.747	-0.381819		1.31804	0.401079	0.430674	0.0282061
			cop1-4	22.2524	22.747	-0.494608		1.20525	0.433694
			cop1-4	22.1761	22.747	-0.57091		1.12895	0.457248
		0.1 μM 2,4-D	cop1-4	19.6122	22.915	-3.30274		-1.60288	3.03749	3.04965	0.08615	9.54334e-07
			cop1-4	19.6445	22.915	-3.27043		-1.57057	2.97022
			cop1-4	19.5638	22.915	-3.35119		-1.65133	3.14123

## Sheet: Supplementary Fig. 4
Supplementary Fig. 4a													Supplementary Fig. 4b													Supplementary Fig. 4c
	Repeat 1	Treatment	Sample Name	Cт	PP2A Ct Mean	ΔCт	ΔCт Mean	ΔΔCт	2^ΔΔCт	2^ΔΔCт Mean	2^ΔΔCт SD			Repeat 1	Treatment	Sample Name	Cт	PP2A Ct Mean	ΔCт	ΔCт Mean	ΔΔCт	2^ΔΔCт	2^ΔΔCт Mean	2^ΔΔCт SD
	GH3.5	cD	Col	22.0947	23.0504	-0.955727	-1.04121	0.085488	0.942466	1.0009	0.0514114			GH3.5	cD	Col	22.0947	23.0504	-0.955727	-1.04121	0.085488	0.942466	1.0009	0.0514114
			Col	21.9792	23.0504	-1.07123		-0.0300191	1.02103							Col	21.9792	23.0504	-1.07123		-0.0300191	1.02103
			Col	21.9537	23.0504	-1.09668		-0.0554689	1.0392							Col	21.9537	23.0504	-1.09668		-0.0554689	1.0392
		D to L 1 h	Col	21.9808	22.9849	-1.00409		0.0371234	0.974596	0.981522	0.0165178				cD	cop1-4	22.6826	23.0308	-0.348183		0.693032	0.618553	0.628283	0.0216434
			Col	21.9883	22.9849	-0.996668		0.0445468	0.969594							cop1-4	22.6952	23.0308	-0.335676		0.705538	0.613214
			Col	21.9432	22.9849	-1.04176		-0.000541051	1.00038							cop1-4	22.6043	23.0308	-0.426556		0.614659	0.653084
		D to L 2 h	Col	22.2402	22.938	-0.697779		0.343436	0.788162	0.784357	0.0147053				cWL	Col	23.8802	23.2111	0.669138		1.71035	0.305585	0.295709	0.0105707
			Col	22.2774	22.938	-0.660625		0.380589	0.768124							Col	23.9214	23.2111	0.710335		1.75155	0.296983
			Col	22.2245	22.938	-0.71348		0.327735	0.796787							Col	23.9831	23.2111	0.771984		1.8132	0.284559
		D to L 4 h	Col	22.6938	22.8258	-0.131966		0.909249	0.532462	0.557079	0.0257215				cWL	cop1-4	24.0532	23.4506	0.602541		1.64376	0.320022	0.321114	0.00592014
			Col	22.634	22.8258	-0.191761		0.849454	0.554995							cop1-4	24.0198	23.4506	0.569199		1.61041	0.327505
			Col	22.5611	22.8258	-0.264708		0.776507	0.583778							cop1-4	24.0723	23.4506	0.621628		1.66284	0.315816
		D to L 8 h	Col	22.9753	22.8207	0.154573		1.19579	0.436548	0.447824	0.0110732
			Col	22.9039	22.8207	0.0832176		1.12443	0.458682
			Col	22.9371	22.8207	0.116436		1.15765	0.448242					Tukey's multiple comparisons test	Mean Diff.	95.00% CI of diff.	Significant?	Summary	Adjusted P Value
		D to L 16 h	Col	22.6226	22.829	-0.206408		0.834807	0.560658	0.577062	0.0144557
			Col	22.554	22.829	-0.274952		0.766263	0.587939					Col:cD vs. Col:cWL	0.7052	0.6306 to 0.7798	Yes	****	1.04012e-08
			Col	22.5672	22.829	-0.261765		0.77945	0.582589					Col:cD vs. cop1-4:cD	0.3726	0.2980 to 0.4472	Yes	****	1.1332e-06
		cWL	Col	23.8802	23.2111	0.669138		1.71035	0.305585	0.295709	0.0105707			Col:cD vs. cop1-4:cWL	0.6798	0.6052 to 0.7544	Yes	****	1.24677e-08
			Col	23.9214	23.2111	0.710335		1.75155	0.296983					Col:cWL vs. cop1-4:cD	-0.3326	-0.4072 to -0.2579	Yes	****	2.72315e-06
			Col	23.9831	23.2111	0.771984		1.8132	0.284559					Col:cWL vs. cop1-4:cWL	-0.02541	-0.1000 to 0.04922	No	ns	0.70487
														cop1-4:cD vs. cop1-4:cWL	0.3072	0.2325 to 0.3818	Yes	****	4.96272e-06
	Dunnett's multiple comparisons test	Mean Diff.	95.00% CI of diff.	Significant?	Summary	Adjusted P Value
	cD vs. D to L 1 h	0.01937	-0.04922 to 0.08797	No	ns	0.95393								Repeat 2	Treatment	Sample Name	Cт	PP2A Ct Mean	ΔCт	ΔCт Mean	ΔΔCт	2^ΔΔCт	2^ΔΔCт Mean	2^ΔΔCт SD
	cD vs. D to L 2 h	0.2165	0.1479 to 0.2851	Yes	****	6.19597e-07								GH3.5	cD	Col	21.9544	23.047	-1.09256	-1.04302	-0.0513412	1.03623	1.0019	0.0436041
	cD vs. D to L 4 h	0.4438	0.3752 to 0.5124	Yes	****	5.9463e-11										Col	21.982	23.047	-1.065		-0.0237852	1.01662
	cD vs. D to L 8 h	0.5531	0.4845 to 0.6217	Yes	****	1.41e-12										Col	22.0755	23.047	-0.971511		0.0697031	0.952834
	cD vs. D to L 16 h	0.4238	0.3552 to 0.4924	Yes	****	1.10642e-10									cD	cop1-4	22.6131	23.0259	-0.412807		0.628408	0.64689	0.625556	0.0184985
	cD vs. cWL	0.7052	0.6366 to 0.7738	Yes	****	8e-14										cop1-4	22.6885	23.0259	-0.337449		0.703765	0.613968
																cop1-4	22.6841	23.0259	-0.341775		0.69944	0.615811
															cWL	Col	23.9106	23.199	0.71157		1.75278	0.296729	0.29198	0.0100963
	Repeat 2	Treatment	Sample Name	Cт	PP2A Ct Mean	ΔCт	ΔCт Mean	ΔΔCт	2^ΔΔCт	2^ΔΔCт Mean	2^ΔΔCт SD					Col	23.9923	23.199	0.793305		1.83452	0.280385
	GH3.5	cD	Col	22.1346	23.0498	-0.915154	-1.01315	0.0979966	0.93433	1.00116	0.0584334					Col	23.9004	23.199	0.701405		1.74262	0.298827
			Col	21.9988	23.0498	-1.05094		-0.0377922	1.02654						cWL	cop1-4	24.0357	23.38	0.655659		1.69687	0.308454	0.304718	0.00345118
			Col	21.9764	23.0498	-1.07335		-0.0602043	1.04261							cop1-4	24.0564	23.38	0.676399		1.71761	0.304051
		D to L 1 h	Col	21.9935	22.9851	-0.991635		0.0215157	0.985197	0.999139	0.022269					cop1-4	24.0678	23.38	0.687844		1.72906	0.301649
			Col	21.9902	22.9851	-0.994856		0.018295	0.987399
			Col	21.9366	22.9851	-1.04852		-0.0353731	1.02482
		D to L 2 h	Col	22.2416	22.9349	-0.693341		0.31981	0.801176	0.798004	0.010874			Tukey's multiple comparisons test	Mean Diff.	95.00% CI of diff.	Significant?	Summary	Adjusted P Value
			Col	22.2693	22.9349	-0.665563		0.347587	0.785897
			Col	22.2312	22.9349	-0.703684		0.309466	0.80694					Col:cD vs. Col:cWL	0.7099	0.6464 to 0.7734	Yes	****	3.81013e-09
		D to L 4 h	Col	22.6877	22.7799	-0.092131		0.92102	0.528136	0.546018	0.0170801			Col:cD vs. cop1-4:cD	0.3763	0.3129 to 0.4398	Yes	****	2.62053e-07
			Col	22.6351	22.7799	-0.144756		0.868394	0.547756					Col:cD vs. cop1-4:cWL	0.6972	0.6337 to 0.7607	Yes	****	4.31763e-09
			Col	22.5977	22.7799	-0.182211		0.830939	0.562163					Col:cWL vs. cop1-4:cD	-0.3336	-0.3971 to -0.2701	Yes	****	7.49369e-07
		D to L 8 h	Col	22.9133	22.8212	0.092138		1.10529	0.464809	0.45673	0.00859444			Col:cWL vs. cop1-4:cWL	-0.01274	-0.07621 to 0.05074	No	ns	0.915201
			Col	22.9675	22.8212	0.146246		1.1594	0.4477					cop1-4:cD vs. cop1-4:cWL	0.3208	0.2574 to 0.3843	Yes	****	1.02799e-06
			Col	22.9356	22.8212	0.114437		1.12759	0.45768
		D to L 16 h	Col	22.631	22.83	-0.19899		0.81416	0.568739	0.5857	0.0147169
			Col	22.5701	22.83	-0.259877		0.753274	0.593256
			Col	22.5656	22.83	-0.264363		0.748788	0.595103
		cWL	Col	23.8814	23.1299	0.751446		1.7646	0.294309	0.284656	0.0108353
			Col	23.919	23.1299	0.789125		1.80228	0.286722
			Col	23.9901	23.1299	0.860215		1.87337	0.272936
	Dunnett's multiple comparisons test	Mean Diff.	95.00% CI of diff.	Significant?	Summary	Adjusted P Value
	cD vs. D to L 1 h	0.002022	-0.07044 to 0.07448	No	ns	1
	cD vs. D to L 2 h	0.2032	0.1307 to 0.2756	Yes	****	2.67599e-06
	cD vs. D to L 4 h	0.4551	0.3827 to 0.5276	Yes	****	8.9117e-11
	cD vs. D to L 8 h	0.5444	0.4720 to 0.6169	Yes	****	5.379e-12
	cD vs. D to L 16 h	0.4155	0.3430 to 0.4879	Yes	****	2.80725e-10
	cD vs. cWL	0.7165	0.6440 to 0.7890	Yes	****	9.6e-14

## Sheet: Supplementary Fig. 5
Supplementary Fig. 5b		Col-0		cop1-4		gh3.5-1		gh3(5/6/9/17)		cop1-4 gh3.5-1		cop1-4 gh3(5/6/9/17)
		cD	cWL	cD	cWL	cD	cWL	cD	cWL	cD	cWL	cD	cWL
		10.173	2.197	4.718	1.056	10.67	1.835	8.286	3.888	5.447	1.222	5.253	1.716
		10.699	2.099	4.722	0.915	10.433	1.675	8.487	3.616	4.844	1.089	6.577	1.732
		10.268	1.781	4.345	1.081	9.997	1.902	9.685	4.057	4.377	0.937	6.563	1.676
		9.375	2.423	5.026	1.254	9.579	2.226	8.443	3.718	5.267	1.179	6.128	2.102
		9.465	2.119	4.255	1.356	9.996	2.232	9.514	3.295	5.445	1.117	4.983	1.706
		9.963	2.032	5.074	1.442	9.711	2.272	8.461	3.715	4.426	0.866	6.502	1.895
		10.416	2.044	4.878	1.235	9.962	1.954	8.642	3.611	4.604	1.272	6.058	1.548
		10.752	2.119	4.46	1.154	10.018	2	9.435	3.532	4.499	1.012	6.291	1.548
		10.593	2.181	3.998	1.006	10.256	1.742	8.367	2.738	4.632	1.056	5.996	1.481
		10.051	2.082	4.916	0.957	8.945	1.83	9.955	3.695	4.832	1.322	6.331	1.59
		10.333	2.136	4.69	0.978	9.456	2.036	9.093	4.022	4.479	1.161	5.843	1.537
		10.844	2.44	4.251	0.985	9.864	2.272	9.484	3.841	5.35	0.999	5.922	1.91
		9.456	2.035	4.577	1.205	9.754	1.957	9.703	3.69	5.173	1.111	5.938	1.414
		9.762	1.834	4.161	0.993	9.007	1.848	9.315	3.716	4.752	1.207	4.982	1.64
		10.532	2.031	4.068	0.9	9.389	2.303	8.781	2.976	5.314	1.298	5.851	1.751
		9.783	2.161	3.807	1.147	9.801	2.032	9.792	3.193	4.962	1.242	6.302	1.963
		10.388	1.897	4.305	1.112	9.633	2.157	9.381	3.598	4.828	1.149	6.258	1.609
		9.391	2.128	4.835	1.178	9.948	2.083	9.244	3.505	5.394	1.079	5.599	1.567
		9.407	2.162	4.497	1.232	9.861	2.202	8.613	3.566	4.988	1.334	6.276	1.712
		9.713	2.226	3.998	1.095	9.26	2.272	9.632	4.033	4.617	1.281	5.988	1.602
		10.343	2.056	4.733	1.13	9.881	2.191	9.299	4.003	4.532	1.178	5.979	1.419
		10.142	1.844	3.998	1.118	9.784	2.071	8.978	4.041	4.166	1.127	5.544	1.995
		9.636	2.298	4.943	1.191	9.246	2.145	9.189	3.644	5.039	1.016	5.923	1.977
		10.137	2.586	3.727	0.977	10.435	2.35	8.788	3.209	4.883	1.14	5.901	1.516
		10.2	2.402	4.373	1.119	9.984	2.068	8.806	4.012	5.328	1.205	6.467	1.585
		10.581	2.124	4.243	1.118	10.918	2.161	9.009	3.881	5.253	1.032	5.891	1.363
		10.518	2.282	4.901	1.081	10.296	2.249	8.143	3.769	4.628	1.081	5.746	1.665
		9.805	2.193	4.651	1.109	9.229	2.269	8.725	3.581	5.272	1.322	5.725	1.602
		10.621	2.19	3.804	1.116	10.134	2.181	8.954	3.916	5.314	1.198	6.036	1.582
		10.443	2.298	5.132	1.304	9.663	2.127	9.14	3.97	4.75	1.079	5.954	1.478
	Average (mm)	10.1263	2.14667	4.46953	1.11813	9.837	2.08807	9.0448	3.6677	4.91317	1.1437	5.96023	1.6627
	Std deviation	0.451007	0.181121	0.409646	0.126954	0.463636	0.178546	0.490691	0.325261	0.36898	0.117465	0.40456	0.186345
	Tukey's multiple comparisons test	Mean Diff.	95.00% CI of diff.	Significant?	Summary	Adjusted P Value
	Col:cD vs. Col:cWL	7.98	7.693 to 8.266	Yes	****	<0.000000000000001
	Col:cD vs. cop1-4:cD	5.657	5.371 to 5.943	Yes	****	<0.000000000000001
	Col:cD vs. cop1-4:cWL	9.008	8.722 to 9.294	Yes	****	<0.000000000000001
	Col:cD vs. gh3.5-1:cD	0.2893	0.003115 to 0.5756	Yes	*	0.0448667
	Col:cD vs. gh3.5-1:cWL	8.038	7.752 to 8.324	Yes	****	<0.000000000000001
	Col:cD vs. gh3(5/6/9/17):cD	1.082	0.7953 to 1.368	Yes	****	<0.000000000000001
	Col:cD vs. gh3(5/6/9/17):cWL	6.459	6.172 to 6.745	Yes	****	<0.000000000000001
	Col:cD vs. cop1-4 gh3.5-1:cD	5.213	4.927 to 5.499	Yes	****	<0.000000000000001
	Col:cD vs. cop1-4 gh3.5-1:cWL	8.983	8.696 to 9.269	Yes	****	<0.000000000000001
	Col:cD vs. cop1-4 gh3(5/6/9/17):cD	4.166	3.880 to 4.452	Yes	****	<0.000000000000001
	Col:cD vs. cop1-4 gh3(5/6/9/17):cWL	8.464	8.177 to 8.750	Yes	****	<0.000000000000001
	Col:cWL vs. cop1-4:cD	-2.323	-2.609 to -2.037	Yes	****	<0.000000000000001
	Col:cWL vs. cop1-4:cWL	1.029	0.7423 to 1.315	Yes	****	<0.000000000000001
	Col:cWL vs. gh3.5-1:cD	-7.69	-7.977 to -7.404	Yes	****	<0.000000000000001
	Col:cWL vs. gh3.5-1:cWL	0.0586	-0.2276 to 0.3448	No	ns	0.999946
	Col:cWL vs. gh3(5/6/9/17):cD	-6.898	-7.184 to -6.612	Yes	****	<0.000000000000001
	Col:cWL vs. gh3(5/6/9/17):cWL	-1.521	-1.807 to -1.235	Yes	****	<0.000000000000001
	Col:cWL vs. cop1-4 gh3.5-1:cD	-2.767	-3.053 to -2.480	Yes	****	<0.000000000000001
	Col:cWL vs. cop1-4 gh3.5-1:cWL	1.003	0.7167 to 1.289	Yes	****	<0.000000000000001
	Col:cWL vs. cop1-4 gh3(5/6/9/17):cD	-3.814	-4.100 to -3.527	Yes	****	<0.000000000000001
	Col:cWL vs. cop1-4 gh3(5/6/9/17):cWL	0.484	0.1977 to 0.7702	Yes	****	3.42419e-06
	cop1-4:cD vs. cop1-4:cWL	3.351	3.065 to 3.638	Yes	****	<0.000000000000001
	cop1-4:cD vs. gh3.5-1:cD	-5.367	-5.654 to -5.081	Yes	****	<0.000000000000001
	cop1-4:cD vs. gh3.5-1:cWL	2.381	2.095 to 2.668	Yes	****	<0.000000000000001
	cop1-4:cD vs. gh3(5/6/9/17):cD	-4.575	-4.861 to -4.289	Yes	****	<0.000000000000001
	cop1-4:cD vs. gh3(5/6/9/17):cWL	0.8018	0.5156 to 1.088	Yes	****	<0.000000000000001
	cop1-4:cD vs. cop1-4 gh3.5-1:cD	-0.4436	-0.7299 to -0.1574	Yes	****	3.56835e-05
	cop1-4:cD vs. cop1-4 gh3.5-1:cWL	3.326	3.040 to 3.612	Yes	****	<0.000000000000001
	cop1-4:cD vs. cop1-4 gh3(5/6/9/17):cD	-1.491	-1.777 to -1.204	Yes	****	<0.000000000000001
	cop1-4:cD vs. cop1-4 gh3(5/6/9/17):cWL	2.807	2.521 to 3.093	Yes	****	<0.000000000000001
	cop1-4:cWL vs. gh3.5-1:cD	-8.719	-9.005 to -8.433	Yes	****	<0.000000000000001
	cop1-4:cWL vs. gh3.5-1:cWL	-0.9699	-1.256 to -0.6837	Yes	****	<0.000000000000001
	cop1-4:cWL vs. gh3(5/6/9/17):cD	-7.927	-8.213 to -7.640	Yes	****	<0.000000000000001
	cop1-4:cWL vs. gh3(5/6/9/17):cWL	-2.55	-2.836 to -2.263	Yes	****	<0.000000000000001
	cop1-4:cWL vs. cop1-4 gh3.5-1:cD	-3.795	-4.081 to -3.509	Yes	****	<0.000000000000001
	cop1-4:cWL vs. cop1-4 gh3.5-1:cWL	-0.02557	-0.3118 to 0.2607	No	ns	1
	cop1-4:cWL vs. cop1-4 gh3(5/6/9/17):cD	-4.842	-5.128 to -4.556	Yes	****	<0.000000000000001
	cop1-4:cWL vs. cop1-4 gh3(5/6/9/17):cWL	-0.5446	-0.8308 to -0.2583	Yes	****	7.41533e-08
	gh3.5-1:cD vs. gh3.5-1:cWL	7.749	7.463 to 8.035	Yes	****	<0.000000000000001
	gh3.5-1:cD vs. gh3(5/6/9/17):cD	0.7922	0.5060 to 1.078	Yes	****	<0.000000000000001
	gh3.5-1:cD vs. gh3(5/6/9/17):cWL	6.169	5.883 to 6.456	Yes	****	<0.000000000000001
	gh3.5-1:cD vs. cop1-4 gh3.5-1:cD	4.924	4.638 to 5.210	Yes	****	<0.000000000000001
	gh3.5-1:cD vs. cop1-4 gh3.5-1:cWL	8.693	8.407 to 8.980	Yes	****	<0.000000000000001
	gh3.5-1:cD vs. cop1-4 gh3(5/6/9/17):cD	3.877	3.591 to 4.163	Yes	****	<0.000000000000001
	gh3.5-1:cD vs. cop1-4 gh3(5/6/9/17):cWL	8.174	7.888 to 8.461	Yes	****	<0.000000000000001
	gh3.5-1:cWL vs. gh3(5/6/9/17):cD	-6.957	-7.243 to -6.671	Yes	****	<0.000000000000001
	gh3.5-1:cWL vs. gh3(5/6/9/17):cWL	-1.58	-1.866 to -1.293	Yes	****	<0.000000000000001
	gh3.5-1:cWL vs. cop1-4 gh3.5-1:cD	-2.825	-3.111 to -2.539	Yes	****	<0.000000000000001
	gh3.5-1:cWL vs. cop1-4 gh3.5-1:cWL	0.9444	0.6581 to 1.231	Yes	****	<0.000000000000001
	gh3.5-1:cWL vs. cop1-4 gh3(5/6/9/17):cD	-3.872	-4.158 to -3.586	Yes	****	<0.000000000000001
	gh3.5-1:cWL vs. cop1-4 gh3(5/6/9/17):cWL	0.4254	0.1391 to 0.7116	Yes	****	9.73018e-05
	gh3(5/6/9/17):cD vs. gh3(5/6/9/17):cWL	5.377	5.091 to 5.663	Yes	****	<0.000000000000001
	gh3(5/6/9/17):cD vs. cop1-4 gh3.5-1:cD	4.132	3.845 to 4.418	Yes	****	<0.000000000000001
	gh3(5/6/9/17):cD vs. cop1-4 gh3.5-1:cWL	7.901	7.615 to 8.187	Yes	****	<0.000000000000001
	gh3(5/6/9/17):cD vs. cop1-4 gh3(5/6/9/17):cD	3.085	2.798 to 3.371	Yes	****	<0.000000000000001
	gh3(5/6/9/17):cD vs. cop1-4 gh3(5/6/9/17):cWL	7.382	7.096 to 7.668	Yes	****	<0.000000000000001
	gh3(5/6/9/17):cWL vs. cop1-4 gh3.5-1:cD	-1.245	-1.532 to -0.9592	Yes	****	<0.000000000000001
	gh3(5/6/9/17):cWL vs. cop1-4 gh3.5-1:cWL	2.524	2.238 to 2.810	Yes	****	<0.000000000000001
	gh3(5/6/9/17):cWL vs. cop1-4 gh3(5/6/9/17):cD	-2.293	-2.579 to -2.006	Yes	****	<0.000000000000001
	gh3(5/6/9/17):cWL vs. cop1-4 gh3(5/6/9/17):cWL	2.005	1.719 to 2.291	Yes	****	<0.000000000000001
	cop1-4 gh3.5-1:cD vs. cop1-4 gh3.5-1:cWL	3.769	3.483 to 4.056	Yes	****	<0.000000000000001
	cop1-4 gh3.5-1:cD vs. cop1-4 gh3(5/6/9/17):cD	-1.047	-1.333 to -0.7608	Yes	****	<0.000000000000001
	cop1-4 gh3.5-1:cD vs. cop1-4 gh3(5/6/9/17):cWL	3.25	2.964 to 3.537	Yes	****	<0.000000000000001
	cop1-4 gh3.5-1:cWL vs. cop1-4 gh3(5/6/9/17):cD	-4.817	-5.103 to -4.530	Yes	****	<0.000000000000001
	cop1-4 gh3.5-1:cWL vs. cop1-4 gh3(5/6/9/17):cWL	-0.519	-0.8052 to -0.2328	Yes	****	3.90221e-07
	cop1-4 gh3(5/6/9/17):cD vs. cop1-4 gh3(5/6/9/17):cWL	4.298	4.011 to 4.584	Yes	****	<0.000000000000001

[truncated: 1 more sheets: Supplementary Fig. 7]
